# Supplementary material for: Mutagenesis Scanning Uncovers Evolutionary Constraints on Tobacco Etch Potyvirus Membrane-Associated 6K2 Protein
Source: Genome Biol Evol. 2019 Mar 27;11(4):1207–22. doi: 10.1093/gbe/evz069 (PMC6482416; doi:10.1093/gbe/evz069)
Supplement: Supplementary Data [file evz069_supp.zip]

Archive with 2 entries (2 files):
- Supplementary file 1.xlsx
- Supplementary Material.docx
