# Supplementary material for: Mutagenesis Scanning Uncovers Evolutionary Constraints on Tobacco Etch Potyvirus Membrane-Associated 6K2 Protein
Source: Genome Biol Evol. 2019 Mar 27;11(4):1207–22. doi: 10.1093/gbe/evz069 (PMC6482416; doi:10.1093/gbe/evz069)
Supplement: Supplementary Data [file evz069_supp.zip › Supplementary file 1.xlsx]

## Sheet: Sheet1
Doped oligo library amplification
Primer F	5' AGGAAGACCTCGTTGAACAG 3'
Primer R	5' GGTTGTAACGTAATCATCCAAACT 3'
EcoNI fragment amplification
Primer F	5' GCGAGGACTCTAGCATGCAT 3'
Primer R	5' TGGAGATAGATAGTTTCCAGGTGA 3'
BamHI fragment amplification
Primer F	5´ GGGAAGAAGAATCAGAAGCACA 3´
Primer R	5´AGGTGCGTTTGTGGACTCAT 3´
Reverse transcription
SP2/UMI/RNA-specific	5' GTGACTGGAGTTCAGACGTGTGCTCTTCCGATCTNNNNNNNNNNTGTGCTTCTGATTCTTCTTCCC 3'
Sequencing library preparation
P5/SP1_Primer F	5'AATGATACGGCGACCACCGAGATCTACACTCTTTCCCTACACGACGCTCTTCCGATCTAAGCTATCACCTGGAAACTATCTATCTCCA 3'
P7/SP2_index10_Primer R	5' CAAGCAGAAGACGGCATACGAGATAAGCTAGTGACTGGAGTTCAGACGTGTGCTCTTCCGATCT 3'
P7/SP2_index2_Primer R	5´ CAAGCAGAAGACGGCATACGAGATACATCGGTGACTGGAGTTCAGACGTGTGCTCTTCCGATCT 3´
P7/SP2_index3_Primer R	5´ CAAGCAGAAGACGGCATACGAGATGCCTAAGTGACTGGAGTTCAGACGTGTGCTCTTCCGATCT 3´
P7/SP2_index4_Primer R	5´ CAAGCAGAAGACGGCATACGAGATTGGTCAGTGACTGGAGTTCAGACGTGTGCTCTTCCGATCT 3´
Sequencing primers for plasmid check
Primer 1	5´CGAACGATAGCCATGGCACT 3´
Primer 2	5´ATGGCGAGAGGAAAAGGGTG 3
Primer 3	5´TCACACACGTACTGGCTGTC 3
Primer 4	5´CGTGGCCAACAATGCAAGAT 3
Primer 5	5´AAGGTGGCTATGCTGTGACC 3
Primer 6	5´GCGGAGTGATGGAGTGTTCA 3´
Primer 7	5´GCCAACGCCGATGTGATTAG 3
Primer 8	5´CCTCTTGGCTTACGAGTGGA 3
Primer 9	5´TGGTGGTGGATGGATGCTTG 3´
Primer 10	5´TGCCACCAAAGAGTGAGGAC 3´
Primer 11	5´AGCAGTGGGTTAGTGGTTGG 3
Primer 12	5´CGAACTTTCACAGCAGCACC 3´
Primer 13	5´CAGGGCTTTGGAGAGGGATG 3´
Primer 14	5´CCACACATGAGCAGTTTGCC 3´
Primer 15	5´ACTATTAGGGGTCCGCCAGT 3´
Primer 16	5´GGCGGTGCTACAGAGTTCTT 3´
Primer 17	5´TTCATTCAGCTCCGGTTCCC 3´
